# Supplementary material for: Rice OsCASP1 orchestrates Casparian strip formation and suberin deposition in small lateral roots to maintain nutrient homeostasis
Source: Front Plant Sci. 2022 Dec 19;13:1007300. doi: 10.3389/fpls.2022.1007300 (PMC9807177; doi:10.3389/fpls.2022.1007300)
Supplement: Supplementary file 3 [file Table_2.xlsx]

## Sheet: RT-qPCR
Table S2：The primers used in this study.
Primer Name	Sequence	Purpose	Gene Id
ID4-3-F	TCACGGGAAAGCTTTGGTAT	Genetic location
ID4-3-R	AACTTATGCAGCCACCATCC	Genetic location
ID4-10-F	GAACCGTCCTATAGGCGTCA	Genetic location
ID4-10-R	CATCCATTTGGTCCACCTTC	Genetic location
ID4-25-F	ATGTAACCCGGCCAGAGTG	Genetic location
ID4-25-R	TCAATGGACGAACGAATCAA	Genetic location
ID4-1-5-F	AGTCTCGTGAACAATCCCGT	Genetic location
ID4-1-5-R	TTGGGTGAGTGATCTGGCAT	Genetic location
ID4-3-6-F	TCTCTCTCTCTCACTTGTCCGTTA	Genetic location
ID4-3-6-R	CGTCCCCCGCTACTATACAA	Genetic location
ID4-3-8-F	AACACAATGCGCAACTCAAC	Genetic location
ID4-3-8-R	CATCAGCCCAACATAATTGC	Genetic location
ID4-3-9-F	GTTGGGAGTCAAACGAGCAG	Genetic location
ID4-3-9-R	TCCTTCTTCATGCATAGGTGTG	Genetic location
ID4-371-F	CTGACCGTTCGTCTTGTGAA	Genetic location
ID4-371-R	GCTTGCTATCATCATGCTACTCC	Genetic location
ID4-372-F	TTGACGCAACTTTTTGTTTGA	Genetic location
ID4-372-R	CTGCAACAAGCAATCTCTCG	Genetic location
ID4-384-F	TCCTGTGATTTCGCTGATTG	Genetic location
ID4-384-R	GAGCATGCCTAACAGATTTGC	Genetic location
ID4-30-F	TTCTACGCCGCGAGTCTAGT	Genetic location
ID4-30-R	GGAGGGAGCATGCGATTG	Genetic location
4300-G-F	TCTAGAGGATCCCCAATACTccaagaaaatgggaaaacga	OsCASP1pro:OsCASP1-GUS	Os04g0684300
4300-GUS-R	TAACATGGATCCCCAATACTccaagatgacgaggaacat	OsCASP1pro:OsCASP1-GUS
4300-pB-F	agtcgacctgcaggcatgcaccaagaaaatgggaaaacga	OsCASP1pro:OsCASP1	Os04g0684300
4300-pB-R	acgacggcctcagccaagctCATCAGCCCAACATAATTGC	OsCASP1pro:OsCASP1
CASP1-pCXDR-F	ccgggatccccaatactAATCATGAGCTCCGGCGA	35S::DsRed-OsCASP1	Os04g0684300
CASP1-pCXDR-R	gtggatccccaatactGCGCATGCAGATAGAAATCA	35S::DsRed-OsCASP1
OsFb15-F	TTCCCCGTTGGCAGGATC	RT-qPCR	Os02g0175800
OsFb15-R	GTCTTCTTGTTGTCCCTCGC	RT-qPCR
OsFAE1-RT-F	ACTACAAGCTGAGGGGCAAC	RT-qPCR	Os05g0574600
OsFAE1-RT-R	GAAGAGGCAGTTGGACACGA	RT-qPCR
OsKCS6-RT-F	AAGCCCAAGGACATCGACAT	RT-qPCR	Os03g0220100
OsKCS6-RT-R	TCCCCAGTAGAAGTTTGGTGT	RT-qPCR
Os08g0298700-RT-F	ACCGCTACTTCTTCGCCAAC	RT-qPCR	Os08g0298700
Os08g0298700-RT-R	CGAGATGCATGACGAACTTG	RT-qPCR
OsCYP86B1-RT-F	CTCGAGGAGATCGACGACAT	RT-qPCR	Os10g0486100
OsCYP86B1-RT-R	AACACCTCGTCCTCCACAAC	RT-qPCR
OsCYP86A7-2-RT-F	GGACGGAGGAGCCTCTAAAC	RT-qPCR	Os01g0854800
OsCYP86A7-2-RT-R	TGCTCTCCATTCTTCCCACT	RT-qPCR
OsGPAT-RT-F	CGAGTACAGCCGCCTCAG	RT-qPCR	Os05g0457800
OsGPAT-RT-R	GAACGGAGGGCATTTGTG	RT-qPCR
Os11g0507200-RT-F	AAGAGCTCATGGACGAGATATG	RT-qPCR	Os11g0507200
Os11g0507200-RT-R	ACATTTAACACATGCTCACCAC	RT-qPCR
OsABCG5-RT-F	TCTACTTCGTGGCAATCGTG	RT-qPCR	Os03g0281900
OsABCG5-RT-R	TGACGAGCGAGATGTAGTGG	RT-qPCR
Os06g0221000-RT-F	AAACACCTTCACCACCGAAC	RT-qPCR	Os06g0221000
Os06g0221000-RT-R	GGAGTTTTCAGGGACCAACA	RT-qPCR
OsMyb4-like-RT-F	TTGAACAGGTGTGGCAAGAG	RT-qPCR	Os08g0486300
OsMyb4-like-RT-R	GGTCGAACCCCATCTGTATG	RT-qPCR
OsDLN156-RT-F	CAAGCAACATGACGACCTCA	RT-qPCR	Os06g0112700
OsDLN156-RT-R	CCCAACAACCTTCCATGTCG	RT-qPCR
OsMyb7-RT-F	CAGCTTCTCCTGCCGTGG	RT-qPCR	Os07g0558100
OsMyb7-RT-R	CCATGTGATCCTGCGGTTG	RT-qPCR
OsRbohF-RT-F	AAGCACATGTTGATCTTGACAC	RT-qPCR	Os05g0528000
OsRbohF-RT-R	GTTCACGTGTCACCCAATAAAA	RT-qPCR
OsSGN3-RT-F	GACATTAAGTCCAGCAACGTC	RT-qPCR	Os07g0498400
OsSGN3-RT-R	TCGTCTTCAAGCTGTATCCG	RT-qPCR
OsPER64-RT-F	GTACAGCTGCTAATCGTTGTG	RT-qPCR	Os02g0833900
OsPER64-RT-R	CTCTTGGCGTAGTAGTCCAG	RT-qPCR
OsLOTR1-RT-F	TGTCCAAACGACCAACAAGA	RT-qPCR	Os06g0474500
OsLOTR1-RT-R	CAATACCCCACCACCATACC	RT-qPCR
OsCASP2-RT-F	CCCGGCTTTCGAGTTCTTCA	RT-qPCR	Os08g0101900
OsCASP2-RT-R	GGTGTCGCAGATGAGCAGC	RT-qPCR
OsCASP3-RT-F	CGATGCGGCAATGCTAGCTC	RT-qPCR	Os06g0231050
OsCASP3-RT-R	AGAGATGCGCTCACAGAAGG	RT-qPCR
OsCASP4-RT-F	CCCGACCTTAACGTTGTTCG	RT-qPCR	Os02g0743900
OsCASP4-RT-R	CGAGTCAAGGAAGATCAACAC	RT-qPCR
OsCASP5-RT-F	CCGTCCTTCACGTTCTTCGT	RT-qPCR	Os04g0460400
OsCASP5-RT-R	CGTGTCGAAGAAGACGAGGA	RT-qPCR
4300-RT-F	CCATATGCATGCAGTTCCAC	RT-qPCR	Os04g0684300
4300-RT-R	GCGCATGCAGATAGAAATCA	RT-qPCR
ID4-3703F	TGGCTCCTGATGAGAATTGA	Complementary identification	Os04g0684300
ID4-3703R	GCCAAGATGACGAGGAACAT	Complementary identification
4414-F	AACTCGGCAACTCCGCTTTA	CRISPR/cas9 seedings identification	Os04g0684300
4414-R	CGCAGGATGAAGTCGAGGAA	CRISPR/cas9 seedings identification
